# Supplementary material for: A novel mechanism for treating acute lung injury with ligustilide: elucidation via network pharmacology and in vitro validation
Source: J Nat Med. 2026 Mar 21;80(3):639–56. doi: 10.1007/s11418-026-02011-y (PMC13186842; doi:10.1007/s11418-026-02011-y)
Supplement: Supplementary file 9 — Supplementary Material 9 [file 11418_2026_2011_MOESM9_ESM.csv]

shared name	Betweenness	Closeness	Degree	Eigenvector	Information	LAC	name	Network	selected	Subgragh
STAT3	4714.876441	0.157421289	50	0.281276464	4.854807377	9.6	STAT3	31.68642698	FALSE	1.38E+07
EGFR	5096.882076	0.160060976	45	0.276437551	4.805548191	10.57777778	EGFR	28.56326462	FALSE	1.33E+07
HSP90AA1	3871.124181	0.156133829	42	0.241544142	4.77110815	8.714285714	HSP90AA1	24.3651107	FALSE	1.02E+07
SRC	1626.916758	0.153061224	41	0.268682957	4.758650303	11.17073171	SRC	27.20147234	FALSE	1.26E+07
HSP90AB1	996.6620571	0.150537634	30	0.17854023	4.576408863	7.533333333	HSP90AB1	16.56034447	FALSE	5552798.5
PIK3R1	793.7578648	0.149892934	30	0.188561574	4.576408863	9	PIK3R1	19.19278167	FALSE	6193819.5
ESR1	2180.964973	0.155670867	30	0.197176933	4.576408863	8.866666667	ESR1	15.39440983	FALSE	6772000
JAK2	700.0067663	0.14978602	26	0.175133556	4.479374409	9.307692308	JAK2	17.62257778	FALSE	5342961.5
MMP9	2377.009745	0.154411765	25	0.132339418	4.451238632	6.32	MMP9	11.86184751	FALSE	3050752
CASP3	1658.406117	0.153284672	25	0.148462966	4.451238632	7.2	CASP3	12.19772175	FALSE	3839719
IGF1	819.2628659	0.152616279	24	0.157699615	4.421244621	6.166666667	IGF1	10.36352283	FALSE	4331566.5
ALB	6452.53315	0.155555556	24	0.075028501	4.421244621	3.833333333	ALB	12.15161771	FALSE	980977.875
PTPN11	301.2949037	0.147575545	24	0.16221346	4.421244621	8.833333333	PTPN11	14.86915367	FALSE	4584122
BCL2L1	1858.977946	0.150862069	23	0.131387442	4.389210701	5.652173913	BCL2L1	11.03599154	FALSE	3006807.5
PIK3CD	264.6778785	0.145429363	22	0.136981621	4.354909897	7.363636364	PIK3CD	12.12262664	FALSE	3269243
MAPK1	764.6161812	0.150862069	21	0.149484247	4.318098545	7.428571429	MAPK1	11.14663692	FALSE	3892190.25
CREBBP	1474.48937	0.150429799	20	0.101854056	4.278492928	4.1	CREBBP	6.459961126	FALSE	1807283.75
PTGS2	4014.811086	0.154867257	19	0.09878397	4.235752106	4.947368421	PTGS2	8.019364622	FALSE	1699895.875
PPARG	1808.770554	0.150753769	19	0.110055998	4.235752583	5.052631579	PPARG	8.112301587	FALSE	2109853.5
MDM2	223.3761591	0.14893617	18	0.14010343	4.189496994	7.777777778	MDM2	9.225527903	FALSE	3419154
MAPK14	882.7163297	0.148409894	18	0.120046206	4.189496994	5.222222222	MAPK14	7.772814685	FALSE	2510100.75
PRKACA	3714.360623	0.14978602	18	0.098248966	4.189496994	4.444444444	PRKACA	5.966265597	FALSE	1681536.625
PGR	205.7958963	0.148619958	18	0.147043675	4.189496994	8.222222222	PGR	9.916340767	FALSE	3765999
IGF1R	126.8297946	0.147887324	17	0.151684716	4.139266014	9.294117647	IGF1R	10.95795455	FALSE	4007462.25
MAPK8	798.6458799	0.150429799	17	0.125720263	4.139266014	6.470588235	MAPK8	8.494065657	FALSE	2753055.5
GSK3B	368.9438578	0.14809591	16	0.113423973	4.084542751	6.5	GSK3B	7.823076923	FALSE	2241107.25
AR	173.2162988	0.14893617	16	0.132731214	4.084542751	8.625	AR	10.16666667	FALSE	3068711.5
LCK	208.5498759	0.147887324	16	0.112144753	4.084542751	7.5	LCK	10.72272727	FALSE	2191100
PARP1	303.111541	0.146955913	15	0.082644761	4.024677277	3.866666667	PARP1	5.171520147	FALSE	1189896.75
MET	51.42703564	0.147368421	15	0.134367615	4.024677753	8	MET	9.064685315	FALSE	3144719.75
RXRA	1238.356548	0.142566191	15	0.019307731	4.024677753	3.466666667	RXRA	9.38982684	FALSE	65150.90234
AKT2	131.1874302	0.145631068	14	0.105352513	3.95891571	4.857142857	AKT2	6.047202797	FALSE	1933207.625
ICAM1	996.6140209	0.149466192	14	0.065002427	3.95891571	3.714285714	ICAM1	5.592107892	FALSE	736114.875
CDK2	240.7940471	0.143835616	14	0.07898473	3.95891571	5.571428571	CDK2	7.881623932	FALSE	1087202
KDR	125.6486625	0.146545708	14	0.117798544	3.95891571	6.857142857	KDR	8.186188811	FALSE	2417048
SYK	184.3369179	0.143934202	13	0.090750203	3.886343479	6.923076923	SYK	8.198484848	FALSE	1435131
PPARA	4754.454949	0.151515152	12	0.035976414	3.80584693	1.833333333	PPARA	3.581818182	FALSE	225601.1719
MAOA	1669.230714	0.12987013	12	6.78E-04	3.80584693	2.333333333	MAOA	7.1	FALSE	161.1441803
NOS3	1304.892934	0.146853147	12	0.059763733	3.80584693	2.166666667	NOS3	3.119047619	FALSE	622178.4375
IL2	1667.117427	0.150107219	12	0.073562384	3.80584693	4.166666667	IL2	4.845454545	FALSE	942718.8125
MMP2	104.6613278	0.147679325	12	0.094397917	3.80584693	5.333333333	MMP2	6.287878788	FALSE	1552124.875
ESR2	79.64004605	0.146239554	12	0.105060518	3.80584693	6.5	ESR2	7.575757576	FALSE	1922555.25
HCK	32.00364485	0.14354067	12	0.098317921	3.80584693	8	HCK	9.606818182	FALSE	1684279.875
CYP2C9	758.9091955	0.140186916	11	0.009206755	3.716050386	4	CYP2C9	6.625793651	FALSE	14953.69434
ABL1	591.1837545	0.146750524	11	0.078253843	3.716050386	3.454545455	ABL1	3.9	FALSE	1066659.375
MAOB	1200.847609	0.129789864	11	6.76E-04	3.716050386	2.545454545	MAOB	7.1	FALSE	155.7667999
MPO	1024.026788	0.142372881	11	0.022581223	3.716050386	2	MPO	3.880555556	FALSE	88954.38281
F2	925.7448453	0.139349701	11	0.007002154	3.716050386	3.272727273	F2	7.089285714	FALSE	8707.013672
SERPINA1	1357.094395	0.138705416	11	0.008478691	3.716050386	3.090909091	SERPINA1	4.997619048	FALSE	12694.96973
NR3C1	360.4976398	0.147783251	11	0.0897514	3.716050386	6.363636364	NR3C1	7.733333333	FALSE	1403203.375
CHEK1	705.8323057	0.143737166	11	0.048346538	3.716050386	4.363636364	CHEK1	5.973015873	FALSE	407496.0625
JAK3	77.68289006	0.144131778	11	0.079833075	3.716050148	5.636363636	JAK3	7	FALSE	1110468.125
ZAP70	102.3164843	0.143051771	11	0.068529181	3.716050148	4.727272727	ZAP70	5.75	FALSE	818382
FGFR2	35.36243246	0.144329897	11	0.100708582	3.716050386	6	FGFR2	6.771428571	FALSE	1766616
MAP2K1	82.05883998	0.145530146	11	0.091887191	3.716050386	5.090909091	MAP2K1	5.6	FALSE	1470625.875
KIT	243.3062581	0.145631068	11	0.094127655	3.716050148	4.909090909	KIT	5.442857143	FALSE	1543406.125
GSTP1	1928.100405	0.144927536	10	0.023272479	3.615237713	4	GSTP1	5.427777778	FALSE	94494.42969
CCNA2	444.4482954	0.14198783	10	0.033241339	3.615237713	3.2	CCNA2	4.650793651	FALSE	192712.5
CTSS	303.4380656	0.14	10	0.023163093	3.615237713	3	CTSS	4.862301587	FALSE	93566.10938
XIAP	230.3772206	0.141796084	10	0.040859953	3.615237713	3.4	XIAP	4	FALSE	290996.25
RXRB	310.5962011	0.138888889	10	0.011949169	3.615237474	3.6	RXRB	6.827777778	FALSE	25012.81055
CYP2C8	416.0275676	0.138613861	9	0.008904933	3.501257181	3.555555556	CYP2C8	4.751190476	FALSE	13957.12891
RARA	471.5518961	0.138705416	9	0.020930158	3.501257181	2.888888889	RARA	4.625	FALSE	76396.94531
PRKDC	30.21335966	0.145530146	9	0.071460061	3.501257181	4.888888889	PRKDC	5.5	FALSE	889627.0625
CYP2A6	760.7838277	0.133079848	9	0.002926002	3.501257181	2.666666667	CYP2A6	3.642857143	FALSE	1601.168579
EPHX1	155.3093003	0.131909548	9	0.003160796	3.501257181	4.666666667	EPHX1	6.630952381	FALSE	1899.121094
ELANE	399.5119316	0.138797092	9	0.013238592	3.501257181	2.222222222	ELANE	4.583333333	FALSE	30631.75195
ITK	11.19209708	0.141223941	9	0.067548767	3.501257181	6.444444444	ITK	7.625	FALSE	795127.0625
INSR	2.074709246	0.141414141	9	0.084506601	3.501257181	6.666666667	INSR	7.5	FALSE	1244141.25
PTPN1	4.479698993	0.142663043	9	0.086968303	3.501257181	6.666666667	PTPN1	7.5	FALSE	1317525.375
FLT3	125.9984115	0.14198783	9	0.06577833	3.501257181	4.444444444	FLT3	5	FALSE	753957.625
GSTM1	110.063008	0.132659507	8	0.003144677	3.371346712	4.75	GSTM1	5.614285714	FALSE	1869.084717
GSTA1	110.063008	0.132659507	8	0.003144677	3.371346712	4.75	GSTA1	5.614285714	FALSE	1869.084717
FGFR1	742.8672375	0.142760027	8	0.057881523	3.371346712	2	FGFR1	2.285714286	FALSE	583602.625
GC	97.87058176	0.137614679	8	0.006872936	3.371346712	4	GC	6.119047619	FALSE	8355.091797
TYMS	1027.193502	0.132075472	8	0.006397792	3.371346712	2.25	TYMS	4.19047619	FALSE	7191.886719
CTSB	498.6602309	0.14	8	0.020157825	3.371346712	3	CTSB	3.821428571	FALSE	70855.65625
CASP1	491.9931504	0.138522427	8	0.024787517	3.371346712	2	CASP1	2.285714286	FALSE	107069.8828
HMOX1	1010.576343	0.145228216	8	0.037816796	3.371346712	1.25	HMOX1	1.428571429	FALSE	249149.4844
VCAM1	156.4812406	0.14334471	8	0.04057961	3.371346712	3	VCAM1	3.923809524	FALSE	286877.9375
NQO1	527.0283448	0.133843212	7	0.003947192	3.221912146	2	NQO1	2.666666667	FALSE	2782.234619
DHFR	935.1229609	0.123602119	7	5.12E-04	3.221912146	1.142857143	DHFR	2.7	FALSE	61.25068283
LCN2	336.3287431	0.146545708	7	0.046179134	3.221912146	2.571428571	LCN2	3.333333333	FALSE	371498.4063
ANXA5	48.91574466	0.147575545	7	0.066511542	3.221912146	3.714285714	ANXA5	4.333333333	FALSE	770535.875
APOA2	228.1552218	0.140280561	7	0.007658374	3.221912146	4.285714286	APOA2	5.466666667	FALSE	10341.61426
NR3C2	141.5916811	0.140562249	7	0.042512707	3.221912146	3.142857143	NR3C2	4	FALSE	314891.0625
AURKA	251.7354729	0.138888889	7	0.025681321	3.221912146	3.142857143	AURKA	4	FALSE	115028.5859
CTSK	809.1374624	0.137885752	7	0.017701572	3.221912146	1.428571429	CTSK	1.866666667	FALSE	54620.66406
CCR1	33.66054756	0.137524558	7	0.033888735	3.221912146	3.714285714	CCR1	5.666666667	FALSE	200109.8594
CCR5	62.15545845	0.140093396	7	0.03674579	3.221912146	4.285714286	CCR5	5.5	FALSE	235278.8281
CXCR2	67.91922042	0.138980807	7	0.039094269	3.221912146	3.142857143	CXCR2	4.166666667	FALSE	266279.5938
TGFBR1	323.7122995	0.140093396	7	0.042711806	3.221912146	0.571428571	TGFBR1	0.666666667	FALSE	317766.1875
GABRA2	2764.875863	0.119521912	6	1.03E-04	3.048199415	2	GABRA2	2.55	FALSE	23.13872719
ADH1C	641.4353014	0.130597015	6	0.001742671	3.048199892	2	ADH1C	2.4	FALSE	581.9215698
ALDH2	282.0491564	0.122663551	6	2.77E-04	3.048199892	1.666666667	ALDH2	2.1	FALSE	46.04040527
TPH1	534.5308908	0.124113475	6	3.43E-04	3.048199892	2	TPH1	2.733333333	FALSE	51.80620575
TTR	8.085470085	0.136540962	6	0.005807966	3.048199892	4	TTR	5.4	FALSE	5975.754883
BRD4	541.8482331	0.142954391	6	0.033741713	3.048199892	1.666666667	BRD4	2.05	FALSE	198333.9844
MMP3	313.7777312	0.143442623	6	0.038676392	3.048199892	2	MMP3	2.7	FALSE	260573.5313
PTGS1	455.8913919	0.136897001	6	0.006899117	3.048199892	2	PTGS1	2.933333333	FALSE	8332.573242
GABRB2	235	0.10741688	6	6.71E-06	3.048199892	4	GABRB2	5.6	FALSE	31.57157326
GABRB3	235	0.10741688	6	6.71E-06	3.048199892	4	GABRB3	5.6	FALSE	31.57156944
GABRG2	235	0.10741688	6	6.71E-06	3.048199892	4	GABRG2	5.6	FALSE	31.57154846
WAS	0.900777001	0.136275146	6	0.042340025	3.048199892	4.333333333	WAS	5.2	FALSE	312439.1875
ITGAL	52.08076437	0.137614679	6	0.029698871	3.048199892	1.666666667	ITGAL	2.266666667	FALSE	153675.4063
NR1H3	136.6608163	0.138248848	6	0.009824602	3.048199892	2.666666667	NR1H3	4.6	FALSE	16877.1543
NR1I2	510.7898281	0.13478819	5	0.002608936	2.843764067	0.8	NR1I2	1.083333333	FALSE	1211.836914
ADORA2A	2817.741448	0.135483871	5	0.008513745	2.843764067	0	ADORA2A	0	FALSE	12633.03418
SLC6A4	219.0363983	0.117318436	5	1.21E-04	2.843764067	2	SLC6A4	2.5	FALSE	30.91256714
PDPK1	3.775092316	0.137434555	5	0.041392088	2.843764067	2.8	PDPK1	3.5	FALSE	298434.0625
BCHE	2072.139581	0.139534884	5	0.004482381	2.843764067	0.8	BCHE	1	FALSE	3537.120605
FGG	0	0.136452242	5	0.005559654	2.843764067	4	FGG	5	FALSE	5469.584473
EPHX2	269.8338528	0.126888218	5	0.001236877	2.843764067	1.2	EPHX2	1.5	FALSE	302.5859375
IDO1	1349.48303	0.135396518	5	0.004181181	2.843764067	1.2	IDO1	1.5	FALSE	3068.421387
KIF11	5.852361804	0.129789864	5	0.01012119	2.843764067	3.6	KIF11	4.5	FALSE	17925.64453
CTSL	18.65108225	0.133587786	5	0.010539979	2.843764067	2.4	CTSL	3.75	FALSE	19383.45898
CDK9	29.24998975	0.142760027	5	0.040441163	2.843764067	1.6	CDK9	2	FALSE	284906.9375
HTT	10.11891105	0.142663043	5	0.038400814	2.843764067	1.6	HTT	2	FALSE	256923.0625
CRABP2	2.666666667	0.126429862	5	0.002957191	2.843764067	2.8	CRABP2	3.5	FALSE	1569.214111
PPARD	86.38761865	0.138157895	5	0.009532389	2.843764067	2.4	PPARD	3	FALSE	15888.09277
RARB	0.4	0.126429862	5	0.00308028	2.843764067	3.6	RARB	4.5	FALSE	1705.950562
RARG	0.4	0.126429862	5	0.00308028	2.843764067	3.6	RARG	4.5	FALSE	1705.950562
DCK	181.7452996	0.12244898	5	0.001228548	2.843764067	0.8	DCK	1.416666667	FALSE	273.6241455
TGFB2	38.53456378	0.141509434	5	0.037089694	2.843764067	2	TGFB2	2.5	FALSE	239620.9688
GABRA1	100.5	0.107361963	5	6.66E-06	2.843764067	3.6	GABRA1	4.5	FALSE	24.93796349
GABRA5	0.5	0.097402597	5	1.56E-06	2.843764067	3.6	GABRA5	4.75	FALSE	24.54826927
TEK	9.538532527	0.138339921	5	0.036464386	2.843764067	1.6	TEK	2	FALSE	231669.3125
ABCB1	237.8112051	0.14	4	0.01591742	2.599672794	1	ABCB1	1.333333333	FALSE	44151.70703
ADK	129.1156467	0.123529412	4	0.001091657	2.599672794	0.5	ADK	0.666666667	FALSE	215.533783
PDE4B	205.9816625	0.133248731	4	0.005585373	2.599672794	1.5	PDE4B	2	FALSE	5446.785156
PDE4D	205.9816625	0.133248731	4	0.005585373	2.599672794	1.5	PDE4D	2	FALSE	5446.785156
AKR1B1	83.38979575	0.11679644	4	8.09E-05	2.599672794	1	AKR1B1	1.5	FALSE	11.11700153
REN	128.7638361	0.139442231	4	0.009592153	2.599672556	0.5	REN	0.833333333	FALSE	16047.14258
SHBG	10.57172494	0.142469471	4	0.028203346	2.599672556	2.5	SHBG	3.333333333	FALSE	138568.1719
ARG1	349.1541549	0.13215859	4	0.003561309	2.599672556	1	ARG1	2.333333333	FALSE	2216.716797
CDK6	17.41935536	0.139813582	4	0.030074412	2.599672556	1.5	CDK6	2	FALSE	157583.5156
CCR8	0	0.13116802	4	0.015022757	2.599672556	3	CCR8	4	FALSE	39350.75391
THRA	54.59523964	0.137254902	4	0.023540586	2.599672556	1	THRA	1.333333333	FALSE	96552.46875
HDAC8	1.254955537	0.142372881	4	0.042292032	2.599672556	2	HDAC8	2.666666667	FALSE	311572.8125
F10	145.5343027	0.128283445	4	7.48E-04	2.599672556	1	F10	2.166666667	FALSE	108.9116516
GABRA3	0	0.097357441	4	1.21E-06	2.599672556	3	GABRA3	4	FALSE	17.76277924
SELE	10.78256188	0.132408575	4	0.008368358	2.599672556	2	SELE	2.666666667	FALSE	12223.88184
PLA2G2A	410	0.135048232	4	0.005954046	2.599672556	1.5	PLA2G2A	2	FALSE	6191.047363
PLA2G6	335.6039377	0.135483871	4	0.005959002	2.599672556	1.5	PLA2G6	2	FALSE	6201.741699
ACHE	68.35019359	0.11898017	3	1.51E-04	2.303139448	0.666666667	ACHE	1	FALSE	16.31039429
BACE1	289.56901	0.128755365	3	0.001315325	2.303139448	0	BACE1	0	FALSE	308.1128235
PDE10A	205.9816625	0.133164236	3	0.005290388	2.303139448	0	PDE10A	0	FALSE	4883.868164
GRM5	847.1241369	0.121037464	3	4.52E-04	2.303139448	0.666666667	GRM5	1.5	FALSE	39.48190689
DPP4	641.3942163	0.137976347	3	0.004916766	2.303139448	0.666666667	DPP4	1	FALSE	4224.821777
CNR1	1218	0.120068611	3	4.52E-04	2.303139448	0.666666667	CNR1	1.5	FALSE	39.46517181
ADRA2A	2.666666667	0.105474636	3	1.60E-05	2.303139448	0	ADRA2A	0	FALSE	5.718294144
SLC6A3	126.4328773	0.115448048	3	8.23E-05	2.303139448	0.666666667	SLC6A3	1	FALSE	13.96996975
CBR1	210.6725208	0.121598147	3	2.09E-04	2.303139448	0.666666667	CBR1	1	FALSE	14.64674091
AKR1C1	7.423584957	0.121527778	3	5.91E-04	2.303139448	1.333333333	AKR1C1	2	FALSE	81.98994446
RBP4	0	0.135309278	3	0.004633132	2.303139448	2	RBP4	3	FALSE	3772.044189
OTC	171.6554529	0.13003096	3	0.003352655	2.303139448	1.333333333	OTC	2.5	FALSE	1964.131226
MTHFD1	250.0588405	0.129950495	3	0.002149553	2.303139448	0.666666667	MTHFD1	1	FALSE	812.107605
CHRM1	114.9503252	0.109318064	3	2.51E-05	2.303139448	0.666666667	CHRM1	1.5	FALSE	3.709640741
FAAH	410	0.107637109	3	2.47E-05	2.303139448	0.666666667	FAAH	1.5	FALSE	3.63369751
MMP12	3.088888889	0.130111524	3	0.003980392	2.303139448	1.333333333	MMP12	2	FALSE	2774.10376
CYP27B1	97.6936334	0.139349701	3	0.015520301	2.303139448	0	CYP27B1	0	FALSE	41963.61328
HSD11B1	113.9125331	0.133164236	3	0.007142522	2.303139448	0.666666667	HSD11B1	1	FALSE	8898.643555
DTYMK	58.67881234	0.120274914	3	4.28E-04	2.303139448	1.333333333	DTYMK	2	FALSE	39.20360565
DUSP16	0	0.135396518	3	0.02087188	2.303139448	2	DUSP16	3	FALSE	75898.60938
MMP8	1.181818182	0.130272953	3	0.004353723	2.303139448	1.333333333	MMP8	2	FALSE	3319.721191
NR1H4	28.54440746	0.138248848	3	0.012045369	2.303139448	0.666666667	NR1H4	1	FALSE	25297.6543
PROCR	95.14715638	0.13367282	3	0.003870103	2.303139448	0.666666667	PROCR	1	FALSE	2623.418701
PPIA	121.4064669	0.136010363	3	0.022321824	2.303139448	0.666666667	PPIA	1	FALSE	86815.49219
SOD2	5.902380952	0.135396518	3	0.013004144	2.303139448	0	SOD2	0	FALSE	29471.01172
NR1H2	0	0.125373134	3	0.002175245	2.303139448	2	NR1H2	3	FALSE	849.4185791
ACADM	3052.875863	0.133587786	2	0.001904954	1.935234189	0	ACADM	0	FALSE	637.5166016
SLC6A2	63.04977199	0.115384615	2	4.19E-05	1.935234189	0	SLC6A2	0	FALSE	5.492965698
HMGCR	0	0.138797092	2	0.005855234	1.935234189	1	HMGCR	2	FALSE	5988.975586
OAT	0	0.117122142	2	3.68E-04	1.935234189	1	OAT	2	FALSE	26.79008865
CTSH	0	0.131578947	2	0.007483278	1.935234189	1	CTSH	2	FALSE	9762.068359
NOD1	25.74669106	0.136540962	2	0.014033936	1.935234189	0	NOD1	0	FALSE	34312.51953
PTAFR	0	0.13671875	2	0.01656477	1.935234189	1	PTAFR	2	FALSE	47797.32422
CFB	410	0.122306348	2	4.53E-04	1.935234189	0	CFB	0	FALSE	41.04094315
CHRM3	0	0.10880829	2	2.47E-05	1.935234189	1	CHRM3	2	FALSE	2.941516399
CHRM2	94.82618826	0.108191654	2	6.79E-06	1.935234189	0	CHRM2	0	FALSE	2.911636353
CNR2	0	0.107581967	2	2.47E-05	1.935234189	1	CNR2	2	FALSE	2.933789015
MMP13	34.20451775	0.122663551	2	9.59E-04	1.935234189	0	MMP13	0	FALSE	163.4597168
PADI4	0	0.125523013	2	0.001897129	1.935234308	1	PADI4	2	FALSE	637.4545288
MTAP	22.06904762	0.123239437	2	3.97E-04	1.935234308	0	MTAP	0	FALSE	31.16585732
F11	0	0.124040165	2	4.18E-04	1.935234308	1	F11	2	FALSE	37.35549927
FKBP1A	1.279047619	0.123384254	2	0.003413853	1.935234308	0	FKBP1A	0	FALSE	2033.692017
GLO1	0	0.115321252	2	8.09E-05	1.935234308	1	GLO1	2	FALSE	11.56329441
HNMT	0	0.115321252	2	8.09E-05	1.935234308	1	HNMT	2	FALSE	11.56328773
KCNH2	0	0.135834411	2	0.022141293	1.935234308	1	KCNH2	2	FALSE	85415.30469
MAPKAPK2	0	0.133079848	2	0.014227238	1.935234308	1	MAPKAPK2	2	FALSE	35266.21875
PRSS1	54.38159854	0.12295082	2	5.03E-04	1.935234308	0	PRSS1	0	FALSE	49.56422424
PCK1	0	0.132575758	2	0.006339874	1.935234308	1	PCK1	2	FALSE	7011.343262
PIM1	175.1402341	0.139349701	2	0.015222572	1.935234308	0	PIM1	0	FALSE	40366.79297
EPHB4	0	0.128361858	1	0.004119181	1.466662169	0	EPHB4	0	FALSE	2958.195801
ADAM17	0	0.12962963	1	0.006345547	1.466662169	0	ADAM17	0	FALSE	7016.563965
CA2	0	0.121527778	1	9.32E-04	1.466662049	0	CA2	0	FALSE	153.70047
P2RX7	0	0.12202208	1	0.001306156	1.466662049	0	P2RX7	0	FALSE	299.8277588
CES1	0	0.125	1	0.001196502	1.466662049	0	CES1	0	FALSE	253.306015
CFD	0	0.109261186	1	2.44E-05	1.466662049	0	CFD	0	FALSE	1.743254304
CTNNA1	0	0.138431114	1	0.014547481	1.466662049	0	CTNNA1	0	FALSE	36862.16016
DHODH	0	0.110294118	1	2.77E-05	1.466662049	0	DHODH	0	FALSE	2.209796429
SETD7	0	0.135135135	1	0.010390652	1.466662049	0	SETD7	0	FALSE	18811.46289
FABP3	0	0.097402597	1	1.33E-06	1.466662049	0	FABP3	0	FALSE	1.652936578
FECH	0	0.127195639	1	0.002010342	1.466662049	0	FECH	0	FALSE	706.5046997
HSD17B1	0	0.004761905	1	0	1.466662049	0	HSD17B1	0	FALSE	1.542929888
STS	0	0.004761905	1	0	1.466662049	0	STS	0	FALSE	1.542929411
KCNK2	0	0.130678283	1	0.005166849	1.466662049	0	KCNK2	0	FALSE	4655.152832
LTA4H	0	0.119318182	1	3.17E-04	1.466662049	0	LTA4H	0	FALSE	19.47095108
TBXAS1	0	0.120759057	1	3.76E-04	1.466662049	0	TBXAS1	0	FALSE	27.09690285
TRPA1	0	0.004761905	1	0	1.466662049	0	TRPA1	0	FALSE	1.543080568
TRPM8	0	0.004761905	1	0	1.466662049	0	TRPM8	0	FALSE	1.543080568
